# Supplementary material for: Long-Term Outcome of Kidney Transplant Patients from Rural Farming Areas with Balkan Nephropathy—A Single-Centre Report
Source: J Clin Med. 2026 Mar 27;15(7):2558. doi: 10.3390/jcm15072558 (PMC13073947; doi:10.3390/jcm15072558)
Supplement: Supplementary file 1 [file jcm-15-02558-s001.zip]

Archive with 1 entries (1 files):
- jcm-4190271-supplementary.pdf
